# Supplementary material for: Neomorphic PDGFRA extracellular domain driver mutations are resistant to PDGFRA targeted therapies
Source: Nat Commun. 2018 Nov 2;9:4583. doi: 10.1038/s41467-018-06949-w (PMC6214970; doi:10.1038/s41467-018-06949-w)
Supplement: Supplementary file 4 — Supplementary Data 1 [file 41467_2018_6949_MOESM4_ESM.xlsx]

## Sheet: mutation_annovar_annotation
Supplementary Data 1. Computational prediction on features of activating versus non-activating mutations
Mutation	Domain	Role	SIFT_score	SIFT_converted_rankscore	SIFT_pred	Polyphen2_HDIV_score	Polyphen2_HDIV_rankscore	Polyphen2_HDIV_pred	LRT_score	LRT_converted_rankscore	LRT_pred	MutationTaster_score	MutationTaster_converted_rankscore	MutationTaster_pred	MutationAssessor_score	MutationAssessor_score_rankscore	MutationAssessor_pred	FATHMM_score	FATHMM_converted_rankscore	FATHMM_pred	PROVEAN_score	PROVEAN_converted_rankscore	PROVEAN_pred	VEST3_score	VEST3_rankscore	MetaSVM_score	MetaSVM_rankscore	MetaSVM_pred	MetaLR_score	MetaLR_rankscore	MetaLR_pred	M.CAP_score	M.CAP_rankscore	M.CAP_pred	CADD_raw	CADD_raw_rankscore	CADD_phred	integrated_fitCons_score	integrated_fitCons_score_rankscore	integrated_confidence_value	GERP.._RS	GERP.._RS_rankscore	phyloP100way_vertebrate	phyloP100way_vertebrate_rankscore	phyloP20way_mammalian	phyloP20way_mammalian_rankscore	phastCons100way_vertebrate	phastCons100way_vertebrate_rankscore	phastCons20way_mammalian
PDGFRA:p.T153A	Extracellular	non-activating	0.003	0.682	Deleterious	0.964	0.539	Probably damaging	0.005	0.328	Unknown	1	0.81	Disease causing	2.82	0.824	Medium	0.86	0.468	Tolerated	-3.92	0.74	Deleterious	0.31	0.436	-0.492	0.69	Tolerated	0.251	0.621	Tolerated	0.041	0.598	Deleterious	2.297	0.337	18.15	0.598	0.34	0	5.59	0.846	4.426	0.594	1.088	0.866	0.993	0.376	0.068
PDGFRA:p.G185W	Extracellular	non-activating	0.017	0.721	Deleterious	1	0.899	Probably damaging	0.006	0.323	Unknown	1	0.81	Disease causing	3.065	0.873	Medium	2.26	0.176	Tolerated	-2.82	0.665	Deleterious	0.945	0.941	-0.769	0.57	Tolerated	0.169	0.509	Tolerated	0.097	0.768	Deleterious	6.867	0.929	33	0.598	0.34	0	5.64	0.864	8.227	0.897	1.048	0.713	1	0.715	0.297
PDGFRA:p.V193I	Extracellular	non-activating	0.933	0.022	Tolerated	0.004	0.325	Benign	0.149	0.18	Unknown	1	0.207	Polymorphism	0.51	0.135	Neutral	3.57	0.047	Tolerated	0.34	0.056	Neutral	0.075	0.083	-0.921	0.454	Tolerated	0.008	0.027	Tolerated	0.007	0.196	Tolerated	0.146	0.108	4.107	0.598	0.34	0	2.55	0.296	1.095	0.304	1.048	0.713	0.695	0.283	0.037
PDGFRA:p.Y288H	Extracellular	non-activating	0	0.912	Deleterious	1	0.899	Probably damaging	0.011	0.295	Unknown	1	0.81	Disease causing	2.44	0.71	Medium	-2.26	0.874	Deleterious	-4.38	0.771	Deleterious	0.918	0.915	0.779	0.942	Deleterious	0.802	0.933	Deleterious	0.144	0.827	Deleterious	5.945	0.816	27.6	0.56	0.301	0	5.67	0.876	7.197	0.772	1.011	0.635	1	0.715	0.996
PDGFRA:p.Y288C	Extracellular	activating	0	0.912	Deleterious	1	0.899	Probably damaging	0.011	0.295	Unknown	1	0.81	Disease causing	2.44	0.71	Medium	-2.28	0.875	Deleterious	-7.72	0.957	Deleterious	0.965	0.969	0.779	0.942	Deleterious	0.802	0.933	Deleterious	0.187	0.86	Deleterious	5.836	0.799	27.2	0.56	0.301	0	5.67	0.876	8.381	0.9	1.14	0.893	1	0.715	0.996
PDGFRA:p.S308F	Extracellular	non-activating	0.004	0.654	Deleterious	0.708	0.401	Possibly damaging	0.007	0.318	Unknown	1	0.81	Disease causing	1.67	0.43	Low	-1	0.76	Tolerated	-2.92	0.611	Deleterious	0.286	0.345	-0.319	0.745	Tolerated	0.391	0.745	Tolerated	0.097	0.769	Deleterious	4.301	0.576	24	0.487	0.133	0	4.96	0.65	2.728	0.467	0.935	0.49	1	0.715	0.856
PDGFRA:p.R340Q	Extracellular	non-activating	0.32	0.135	Tolerated	0	0.026	Benign	0.159	0.177	Neutral	1	0.548	Disease causing	-1.355	0.007	Neutral	-0.22	0.665	Tolerated	1.68	0.006	Neutral	0.018	0.003	-1.126	0.02	Tolerated	0.009	0.03	Tolerated	.	.	.	1.669	0.262	14.23	0.487	0.133	0	0.645	0.169	2.914	0.482	-0.622	0.043	1	0.715	0.913
PDGFRA:p.P345S	Extracellular	activating	0.005	0.632	Deleterious	0.994	0.647	Probably damaging	0.007	0.318	Unknown	1	0.81	Disease causing	2.32	0.666	Medium	-0.73	0.731	Tolerated	-4.6	0.789	Deleterious	0.7	0.704	-0.214	0.773	Tolerated	0.514	0.818	Deleterious	0.042	0.603	Deleterious	5.398	0.732	26	0.487	0.133	0	5.79	0.917	3.42	0.522	0.935	0.49	0.993	0.376	0.528
PDGFRA:p.P414L	Extracellular	non-activating	0.026	0.469	Deleterious	0.996	0.899	Probably damaging	0.007	0.318	Unknown	1	0.81	Disease causing	2.395	0.694	Medium	0.51	0.555	Tolerated	-5.39	0.85	Deleterious	0.846	0.834	-0.385	0.725	Tolerated	0.372	0.731	Tolerated	0.022	0.454	Tolerated	5.892	0.808	27.4	0.583	0.331	0	6.17	0.997	6.781	0.747	0.935	0.49	1	0.715	0.097
PDGFRA:p.S478P	Extracellular	non-activating	0.305	0.142	Tolerated	0	0.026	Benign	0.234	0.035	Neutral	1	0.09	Polymorphism automatic	-0.345	0.033	Neutral	-0.95	0.754	Tolerated	-0.16	0.095	Neutral	0.092	0.091	-1.098	0.043	Tolerated	0	0	Tolerated	.	.	.	-0.578	0.051	0.142	0.447	0.083	0	0.811	0.178	-1.151	0.033	-0.364	0.068	0	0.063	0
PDGFRA:p.V484M	Extracellular	non-activating	0.054	0.386	Tolerated	0.958	0.53	Probably damaging	0.012	0.293	Unknown	1	0.81	Disease causing	0.66	0.163	Neutral	-1.16	0.781	Tolerated	-1.24	0.314	Neutral	0.163	0.196	-0.623	0.639	Tolerated	0.259	0.63	Tolerated	0.038	0.584	Deleterious	1.504	0.243	13.33	0.447	0.083	0	2.81	0.318	3.177	0.503	1.048	0.713	0.999	0.424	0.8
PDGFRA:p.R558C	Juxtamembrane	non-activating	0	0.912	Deleterious	1	0.899	Probably damaging	0.007	0.317	Unknown	1	0.81	Disease causing	3.345	0.912	Medium	-3.83	0.958	Deleterious	-6.04	0.897	Deleterious	0.92	0.925	1.041	0.979	Deleterious	0.932	0.977	Deleterious	0.077	0.727	Deleterious	7.969	0.956	35	0.598	0.34	0	5.87	0.942	3.292	0.512	0.935	0.49	1	0.715	1
PDGFRA:p.V561D	Juxtamembrane	activating	0.001	0.784	Deleterious	1	0.899	Probably damaging	0.012	0.293	Unknown	1	0.81	Disease causing	3.39	0.917	Medium	-3.66	0.952	Deleterious	-6.22	0.904	Deleterious	0.928	0.927	1.019	0.975	Deleterious	0.919	0.973	Deleterious	0.311	0.912	Deleterious	6.538	0.9	31	0.598	0.34	0	4.67	0.579	7.945	0.871	0.114	0.208	1	0.715	0.996
PDGFRA:p.P577T	Juxtamembrane	activating	0.002	0.721	Deleterious	1	0.899	Probably damaging	0.007	0.317	Unknown	1	0.81	Disease causing	3.555	0.935	High	-4.59	0.978	Deleterious	-7.04	0.938	Deleterious	0.813	0.801	1.071	0.986	Deleterious	0.967	0.99	Deleterious	0.036	0.566	Deleterious	5.249	0.709	25.6	0.598	0.34	0	6.03	0.978	7.834	0.848	0.935	0.49	1	0.715	0.376
PDGFRA:p.E699D	Kinase domain	non-activating	0.543	0.067	Tolerated	0.327	0.314	Benign	0.006	0.323	Unknown	0.999	0.53	Polymorphism	0.885	0.217	Low	-1.36	0.801	Tolerated	0.16	0.084	Neutral	0.505	0.675	-0.6	0.649	Tolerated	0.327	0.695	Tolerated	0.019	0.409	Tolerated	2.27	0.334	17.97	0.554	0.246	0	6.06	0.983	1.97	0.399	1.048	0.713	1	0.715	0.991
PDGFRA:p.R764C	Kinase domain	non-activating	0.02	0.496	Deleterious	0.999	0.764	Probably damaging	0.007	0.314	Unknown	0.552	0.588	Polymorphism	0.985	0.251	Low	-1.4	0.805	Tolerated	-1.51	0.368	Neutral	0.413	0.677	-0.044	0.813	Tolerated	0.481	0.802	Tolerated	0.154	0.835	Deleterious	6.461	0.891	29.9	0.554	0.246	0	4.94	0.645	4.655	0.609	0.935	0.49	1	0.715	0.913
PDGFRA:p.G829E	Kinase domain	non-activating	0.017	0.912	Deleterious	0.994	0.647	Probably damaging	0.007	0.319	Unknown	0.641	0.81	Polymorphism	-0.135	0.045	Neutral	-2.39	0.884	Deleterious	-6.2	0.941	Deleterious	0.485	0.66	0.469	0.901	Deleterious	0.64	0.874	Deleterious	0.132	0.815	Deleterious	6.326	0.874	29.2	0.615	0.372	0	5.33	0.756	8.002	0.879	1.048	0.713	1	0.715	0.985
PDGFRA:p.D842V	Kinase domain	activating	0	0.912	Deleterious	1	0.899	Probably damaging	0.005	0.336	Unknown	1	0.81	Disease causing	0.305	0.102	Neutral	-1.74	0.834	Deleterious	-6.75	0.963	Deleterious	0.98	0.985	0.265	0.87	Deleterious	0.568	0.844	Deleterious	0.351	0.923	Deleterious	6.552	0.902	31	0.598	0.34	0	5.85	0.936	9.325	0.96	1.088	0.866	1	0.715	1
PDGFRA:p.R1037K	C-terminal	non-activating	0.678	0.13	Tolerated	0.997	0.689	Probably damaging	0.003	0.351	Unknown	0.999	0.48	Polymorphism	2.125	0.592	Medium	-1.05	0.767	Tolerated	-0.42	0.142	Neutral	0.525	0.566	-0.2	0.777	Tolerated	0.504	0.813	Deleterious	0.033	0.547	Deleterious	3.905	0.526	23.5	0.554	0.246	0	5.09	0.685	9.402	0.966	1.048	0.713	1	0.715	1
PDGFRA:p.E1068K	C-terminal	non-activating	0.004	0.654	Deleterious	0.952	0.522	Possibly damaging	0.006	0.323	Unknown	0.949	0.81	Disease causing	2.075	0.572	Medium	-1.2	0.785	Tolerated	-1.64	0.393	Neutral	0.685	0.692	-0.348	0.736	Tolerated	0.408	0.757	Tolerated	0.07	0.711	Deleterious	6.865	0.929	33	0.549	0.223	0	5.84	0.934	9.602	0.976	1.048	0.713	1	0.715	0.995
[truncated: 4 more columns]
