# Supplementary material for: Neomorphic PDGFRA extracellular domain driver mutations are resistant to PDGFRA targeted therapies
Source: Nat Commun. 2018 Nov 2;9:4583. doi: 10.1038/s41467-018-06949-w (PMC6214970; doi:10.1038/s41467-018-06949-w)
Supplement: Supplementary file 5 — Supplementary Data 2 [file 41467_2018_6949_MOESM5_ESM.xlsx]

## Sheet: Supplementary table 2
Supplementary Data 2. Mutation frequency of PDGFRA in different domains across cancer types in GENIE data set
Tumor type	Number of samples of each tumor type	Number of PDGFRA mutations	Extracellular	Kinase	Other
Non-Small Cell Lung Cancer	2988	117	48	48	21
Colorectal Cancer	2081	55	29	17	9
Glioma	977	50	30	14	6
Melanoma	785	40	13	15	12
Endometrial Cancer	552	25	14	7	4
Breast Cancer	2185	22	10	10	2
Skin Cancer, Non-Melanoma	198	20	8	9	3
Gastrointestinal Stromal Tumor	196	19	0	19	0
Bladder Cancer	638	15	9	5	1
Ovarian Cancer	934	12	4	4	4
Cancer of Unknown Primary	410	9	5	1	3
Head and Neck Cancer	358	7	2	5	0
Prostate Cancer	752	6	1	3	2
Esophagogastric Cancer	528	5	1	3	1
Embryonal Tumor	104	4	1	3	0
Renal Cell Carcinoma	453	4	2	2	0
Small Cell Lung Cancer	121	4	1	2	1
Leukemia	344	4	2	1	1
Mesothelioma	198	3	1	1	1
Thyroid Cancer	410	3	2	1	0
Pancreatic Cancer	455	3	0	0	3
Salivary Gland Cancer	189	2	0	2	0
Appendiceal Cancer	95	2	1	1	0
Germ Cell Tumor	287	2	0	1	1
Miscellaneous Brain Tumor	44	2	1	1	0
Anal Cancer	43	2	1	0	1
Cervical Cancer	148	2	2	0	0
Myelodysplasia	78	2	0	0	2
Small Bowel Cancer	70	2	1	0	1
Soft Tissue Sarcoma	635	2	1	0	1
Ampullary Carcinoma	26	1	0	1	0
Hepatobiliary Cancer	386	1	0	1	0
Miscellaneous Neuroepithelial Tumor	16	1	0	1	0
Non-Hodgkin Lymphoma	189	1	0	1	0
Adrenocortical Carcinoma	53	1	1	0	0
Penile Cancer	13	1	0	0	1
Sex Cord Stromal Tumor	57	1	1	0	0
Vaginal Cancer	30	1	1	0	0
Total	18026	453	193	179	81
